# Supplementary material for: An alkaloid initiates phosphodiesterase 3A–schlafen 12 dependent apoptosis without affecting the phosphodiesterase activity
Source: Nat Commun. 2020 Jun 26;11:3236. doi: 10.1038/s41467-020-17052-4 (PMC7319972; doi:10.1038/s41467-020-17052-4)
Supplement: Supplementary file 3 — Source Data [file 41467_2020_17052_MOESM3_ESM.xlsx]

## Sheet: source data 1
	Fig.1A
nauclefine	0	3.125	6.25	12.5	25	50	100	nmol/L
	102.002	97.004	65.4054	42.6321	31.1706	24.6036	18.5152
	100.55	86.6926	67.0765	38.4789	29.8762	23.4577	16.2742
	100.856	87.9918	68.2297	40.3582	30.4269	19.5099	18.6013
	96.5917	92.5443	65.6293	41.3162	30.301	21.5442	20.0138
	nauclefine	Fig.2C
	nmol/L	HeLa				HeLa-KO PDE3A 1#				HeLa-KO PDE3A 2#				HeLa-KO PDE3A 3#				HeLa-KO PDE3A 4#
	20000	6.9	6.43	6.54	6.6	81.79	81.8	75.89	77.75	107.4	108.55	102.14	99.95	102.11	100.16	93.11	96.37	77.96	78.48	81.64	80.51
	6666.67	6.6	6.06	6.36	6.32	96.27	90.99	90.52	87.85	118.12	119.09	123.75	120.74	112.97	106.84	104.61	112.68	97.28	92.74	95.63	95.47
	2222.22	6.89	6.16	6.96	7.2	103.72	98.25	95.68	93.79	109.09	115.77	119.46	118.7	118.16	111.62	107	107.43	100.31	99.12	99.61	86
	740.741	7.62	7.14	7.95	7.98	107.85	100.74	101.1	92.3	115.72	121.14	121.24	112.22	118.4	108.79	112.45	115.29	93.35	91.33	94.61	87
	246.914	10.1	8.64	9.29	9.85	101.95	96.53	92.6	87.86	111.21	113.74	116.21	114.83	114.62	109.68	108.78	110.5	89.48	83.11	81.84	90.3
	82.3045	26.5	16.51	16.17	16.2	109.1	99.21	96.7	86.02	104.59	115.13	115.68	114.77	114.76	105.31	109.73	106.08	92.26	90.18	90.61	97.37
	27.4348	72.09	54.33	52.4	54.11	111.42	100.48	96.68	89.63	108.47	112.73	113.71	108.43	106.51	104.07	102.69	108.31	95.78	94.29	97.06	101.93
	9.14495	92.06	98.72	106.03	100.72	101.18	96.04	94.93	86.59	107.46	108.24	110.06	102.92	103.51	105.36	105.24	109.85	90.47	91.11	96.02	98.71
	3.04832	104.89	100.33	114.38	111.07	98.76	95.18	87.35	84.95	112.61	116.48	117.47	116	109.69	104.79	102.67	101.64	89.32	88.31	95.61	91.77
	1.01611	121.26	117.99	123.43	126.63	110.53	105.61	100.72	88.86	109.45	109.88	108.79	113.25	107.83	108.1	104.91	107.54	83.32	86.69	82.55	76.32
	0.338702	113.49	107.18	115.58	113.96	96.66	86.84	82.74	81.22	102.76	100.17	103.72	105.63	99.06	98.78	100.65	102.53	87.4	94.47	89.16	88.12
	nauclefine	Fig.2D
	nmol/L	HeLa				HeLa-KO SLFN12 1#				HeLa-KO SLFN12 2#
	20000	6.31	6.01	5.85	5.85	100.93	99.44	93.86	96.3	98.53	100.6	93.35	92.6
	6666.67	6.82	6.07	6.05	5.31	116.38	110.1	112.23	112.05	111.73	115.52	113.38	104.74
	2222.22	6.83	5.91	5.86	5.62	117.22	119.8	113.9	114.54	119.49	115.11	113.02	111.9
	740.741	7.97	7.07	6.59	6.05	119.97	118.48	116.92	117.78	119.71	110.03	110.92	108.76
	246.914	9.48	8.48	7.81	7.14	120.7	117.27	117.05	112.97	119.4	120.38	114.41	112.32
	82.3045	17.65	16.14	14.53	14.62	116.41	116.52	117.08	122.15	121.6	117.83	118.39	105.65
	27.4348	56.5	50.66	51.43	48.83	113.12	116.22	113.97	114.29	122.58	121.45	119.83	108.05
	9.14495	117.96	109.58	104.76	104.89	117.67	114.33	118.91	120.33	123.6	117.21	115.17	110.02
	3.04832	132.17	124.22	122.51	111.6	119.34	117.53	117.3	117.6	113.39	113.86	116.26	112.57
	1.01611	121.11	111.91	115.3	105.82	116.55	117.03	114.92	115.09	113.11	111.19	109.78	109.26
	0.338702	119.32	114.42	113.8	108.39	118.81	117.78	113.24	113.08	115.05	112.66	115.54	112.92
		Fig.3B
		Vec	WT	H840A	Q975A	Q1001	F1004
		0.0123517	0.896571	0.275626	0.352542	0.354328	0.00289696
		0.0102854	0.844206	0.28614	0.34642	0.349824	-0.0012596
		0.0100937	0.862839	0.292835	0.349715	0.349527	0.00142893
			Fig.3C
		nmol/L	Nauclefine			Trequinsin
		0.01	98	99	103	94.92	91.36	98.05
		0.1	100.73	100.14	100.02	76.42	55.76	72.47
		1	99.9	97.26	100.73	38.86	31.45	21.47
		10	100.28	100.69	99.71	12.63	13	14.07
		100	100.43	100.6	92.06	7.5	5.13	10.71
		1000	94.07	100.19	100.73	7	8.9	6.22
		10000	99.9	95.93	98.64
			Fig.3D
		nmol/L	Nauclefine			DNMDP
		0.1	99.8978	99.8867	99.9005	99.8898	99.8938	99.8907
		1	99.8535	99.8498	99.8546	93.6604	93.6422	92.1323
		10	99.1425	99.2223	99.2154	73.6604	73.6422	72.1323
		100	99.8904	99.9013	99.8939	39.5388	32.6094	31.937
		1000	99.2776	99.301	99.2412	19.5388	12.6094	11.937
		10000	98.3978	98.437	98.2998	8.73332	10.0925	7.13269
								Fig.4A
								DMSO	Cilostazol	Trequisin
							DMSO	100.422	96.6004	99.8046
								97.738	95.951	102.15
								98.4231	102.3	100.201
								103.417	105.148	97.8442
							Nauclefine	18.5323	104.848	100.91
								16.062	95.8215	102.923
								18.2158	104.47	105.375
								18.6227	105.067	101.013
		Fig.4D
		Vec	WT	H840A	Q975A	Q1001A	F1004A
	DMSO	96.6382	97.0983	107.145	98.0715	101.001	99.7505
		99.0082	99.4527	94.2928	104.815	102.129	101.81
		104.354	103.449	98.562	97.1133	96.8698	98.4399
	nauclefine	101.877	31.0112	102.154	101.757	82.7555	100.201
		103.216	26.198	99.9665	98.9315	79.8268	102.926
		97.0483	25.6676	106.93	100.038	79.0073	105.548
		Fig.6B
	Days	vehicle				nauclefine
	3	48	74.06	14.4	105	40	27	48	52.92	62.5
	5	102.752	116.272	32.67	128.562	75	48	87.5	87.5	108
	7	144	167.4	60.516	136.416	81.9315	57.33	97.5375	109.551	94.77
	9	190.782	249.9	100	207.025	113.438	69.696	102.528	102.5	82.944
	11	329.476	315	210.983	331.578	115.169	87.552	119.646	136.237	70.602
	13	480.019	389.88	319.41	396.716	119.646	93.639	173.246	178.292	77.326
	15	619.458	478.953	478.216	439.587	143.75	100	201.6	226.796	74.366
	17	710.553	612.12	553.919	652.69	223.92	108.148	215.589	291.081	86.6197
	19	780.818	853.661	719.861	726.23	325.524	156.423	146.524	278.445	134.437
	21	903.298	865.953	763.415	810.732	439.752	119.313	189.518	356.152	145.912
	23	839.131	815.194	702.316	817.192	375.185	147.272	232.873	181.661	206.075
	25	855.385	840.291	744.565	795.297	351.931	231.663	189.328	192.631	105.775
		Fig.S3A				Fig.S3B
	DMSO	97.7643	98.7865		DMSO	97.7643	97.6156	98.7865	100.622	98.8364	97.7384	99.58
		98.3182	97.5216			98.3182	98.5278	97.5216	95.0747	99.115	96.419	97.0204
		104.645	101.463			104.645	102.155	101.463	100.118	100.606	104.116	102.497
		99.2724	102.229			99.2724	101.702	102.229	104.186	101.443	101.727	100.902
	Nauclefine	25.0081	107.218		Nauclefine	25.0081	56.1785	107.218	101.101	28.588	55.8194	100.454
		23.8669	100.435			23.8669	53.8638	100.435	106.723	29.5196	54.3749	98.2277
		23.6413	103.095			23.6413	53.3883	103.095	102.987	29.4936	56.3598	102.874
		24.4026	98.7702			24.4026	56.3486	98.7702	102.396	30.2883	58.5822	103.908
		Fig.S3C										Fig.S3D
	DMSO	97.3976	99.033	97.1762	99.2491	99.5673	99.0925	103.039			DMSO	96.3235	94.0381	99.301	94.285
		97.1424	97.7487	96.2344	95.0642	95.9876	101.424	100.696				96.6172	95.4172	97.4004	98.4669
		103.579	104.137	101.724	103.814	105.194	98.5099	98.3559				103.77	104.392	100.772	105.334
		101.881	99.0817	104.866	101.873	99.2512	100.974	97.9089				103.289	106.153	102.527	101.914
	Nauclefine	25.2048	40.3615	72.3676	101.171	22.9057	35.9896	101.949			Nauclefine	26.0754	30.1814	38.4867	99.9054
		25.4453	39.4802	74.4316	103.624	24.4688	34.5681	100.806				24.6963	29.3869	36.2061	103.191
		24.71	39.0551	74.2424	97.8548	25.5549	36.985	103.536				24.5854	28.381	36.5949	97.9745
		26.2427	42.3669	73.5009	101.302	26.7	39.3763	101.367				25.2798	29.7584	37.7788	99.1101
		Fig.S3E
	DMSO	102.199	89.1996	56.1107	30.5661	18.0868	13.3193	11.0216	7.8774
		97.9409	81.9505	54.7002	30.2525	17.6456	12.4693	9.46162	7.50053
		99.0047	85.3362	57.0756	31.1173	17.6779	13.0228	10.6709	8.0684
		100.855	82.2577	58.0478	30.3631	18.0913	12.6515	10.3065	7.93592
	Nauclefine	96.5033	102.155	107.58	109.154	108.385	114.424	110.823	109.676
		98.9774	99.1076	109.705	108.443	108.681	115.301	110.105	107.697
		100.78	99.9661	106.339	105.487	107.353	111.477	108.736	107.406
		98.8754	100.483	107.779	101.855	107.947	108.342	113.088	106.255
		Fig.S4A
		Nauclefine
		WT HeLa		KO PDE3A HeLa		KO SLFN12 HeLa
		5.83	5.75	102.19	99.11	89.82	93.68
		4.05	3.97	93.26	97.81	86.46	88.72
		5.1	5.13	98.38	99.87	91.61	99.57
		8.47	8.09	94.7	97.06	91.62	82.33
		13.34	12.73	92.82	91.52	88.88	99.74
		26.33	27.15	97.32	97.74	94.41	97.33
		50.13	49.25	92.35	98.61	90.82	86.36
		55.54	52.35	93.58	92.88	97.42	93.79
		69.36	65.68	98.77	102.69	101.84	100.03
		78.57	73.14	92.65	95.57	98.36	94.1
		Fig.S4B
		DNMDP
		WT HeLa		KO PDE3A HeLa		KO SLFN12 HeLa
		3.14	2.44	106.53	113.38	104.92	112.54
		2.99	2.44	102.53	108.87	107.97	102.88
		3.06	2.76	101.51	101.62	100.2	93.44
		3.39	3.2	100.09	106.01	94.33	100.85
		4.8	4.3	99.87	108.39	103.8	106.07
		9	8.55	102.92	106.21	99.12	104.88
		21.13	21.24	101.28	104.7	110.5	107.62
		50.34	48.73	105.43	103.05	108.36	108.19
		97.46	98.66	101.25	96.1	106.53	101.68
		104.13	97.8	104.47	107.71	100.26	104.09
		Fig.S4C
		E2
		WT HeLa		KO PDE3A HeLa		KO SLFN12 HeLa
		2.85	3.19	79.35	76.84	70.65	67.7
		2.3	2.43	83.95	82.18	62.32	66.67
		3.47	3.34	90.67	89.44	67.54	72.71
		8.59	8.23	97.78	95.37	82.63	82.87
		33.46	35.94	104.9	104.7	92.68	91.76
		93.25	96.11	101.48	104.84	89.72	91.51
		93.29	97.13	99.24	91.39	99.61	97.61
		90.96	93.76	91.95	93.37	105.46	100.97
		95.03	89.91	99.1	94.58	107.5	101.24
		97.62	94.88	101.99	101.34	110.06	106.67
		Fig.S5
		Gemcitabine-WT HeLa		Gemcitabine-KO PDE3A HeLa		Gemcitabine-KO SLFN12 HeLa
		44.92	50.1	44.89	42.92	41.38	43.81
		58.41	59.69	55.08	54.6	55.06	57.92
		66.01	70.64	58.23	61.86	69.49	70.67
		84.15	87.2	70.38	74.52	78.82	84.52
		97.85	104.03	99.24	103.83	92.49	95.63
		99.13	97.7	102.97	109.09	94.45	100.61
		98.04	101.84	104.05	113.35	89.73	97.69
		99.88	105.57	108.35	114.85	90.42	94.43
		106.24	101.58	108.7	116.33	92.75	95.9
		107.92	99.54	114.37	114.71	95.52	99.56
		Fig.S5
		Doxorubicin-WT HeLa		Doxorubicin-KO PDE3A HeLa		Doxorubicin-KO SLFN12 HeLa
		22.03	20.5	22.17	21.73	10.89	10.71
		21.58	20.79	18.8	18.09	14.96	14.03
		34.95	36.51	26.89	26.17	26.63	25.64
		69.69	71.58	68.93	66.59	71.68	68.44
		102.93	108.97	102.42	101.09	99.89	94.03
		117.34	119.87	107.01	112.35	113.99	110.87
		127.61	124.73	107.46	111.11	112.06	111.47
		113.84	115.35	104.08	104.76	105.83	96.82
		103.49	110.51	107.12	102.32	105.43	98.3
		96.15	93.51	95.86	91.74	99.85	96.26
		Fig.S5
		Bortezomib-WT HeLa		Bortezomib-KO PDE3A HeLa		Bortezomib-KO SLFN12 HeLa
		62.04	62.63	55.23	57.21	56.63	56.47
		63.09	68.9	55.17	55.56	61.65	60.48
		64.39	66.91	55.47	56.01	65.42	61.8
		62.68	68.87	58.85	58.07	64.15	65.74
		67.26	70.19	59.3	60.14	65.98	65.51
		67.9	66.98	60.78	66.14	67.39	67.11
		73.91	78.02	73.37	77.89	75.83	73.4
		98.64	103.41	95.98	105.21	103.82	96.31
		105.79	106.08	101.84	108.37	107.74	102.5
		98.69	95.16	106.58	101.19	104.3	94.83
		Fig.S5
		Sunitinib-WT HeLa		Sunitinib-KO PDE3A HeLa		Sunitinib-KO SLFN12 HeLa
		8.73	6.84	5.23	5.22	4.88	4.68
		54.29	62.55	66.81	74.36	56.76	61.03
		79.85	90.04	96.15	104.97	87.58	92.39
		108.35	115.62	113.13	109.86	105.89	110.65
		116.81	121.82	120.29	125.58	115.19	116.29
		112.88	119.14	113.91	118.88	123.37	115.41
		114.86	116.42	115.07	113.97	118.72	115.26
		116.22	114.12	110.2	106.96	121.29	103.32
		113.92	110.2	111.12	103.11	115.41	102.1
		112.63	108.31	112.1	106.75	111.08	103.79
		Fig.S5
		Vincristine-WT HeLa		Vincristine-KO PDE3A HeLa		Vincristine-KO SLFN12 HeLa
		8.59	9.48	7.74	8.31	4.57	5.08
		13.22	13.75	15.28	15.64	8.83	9.35
		16.65	17.61	29.14	31.53	12.07	13.01
		51.21	56.25	47.69	51.32	47.72	53.52
		56.81	63.41	55.95	59.33	51.46	58.72
		68.98	74.67	75.58	76.84	70.62	76.67
		79.47	86.02	84.57	91.8	82.32	85.86
		97.7	104.79	102.09	96.38	104.6	107.42
		104.22	109.69	100.22	104.96	101.46	99.8
		105.62	109.8	98.57	101.71	101.14	96
		Fig.S5
		Topotecan-WT HeLa		Topotecan-KO PDE3A HeLa		Topotecan-KO SLFN12 HeLa
		25.03	25.34	25.24	25.89	19.56	20.67
		26.41	26.74	29.05	34.21	23.53	24.7
		30.58	31.06	39.48	42.34	32.21	33.01
		42.4	46.92	45.74	49.86	50.11	49.64
		54.42	55.98	62.04	65.42	60.87	68.49
		86.85	85.93	88.05	87.69	98.69	98.15
		90.03	87.57	100.34	104.22	104.24	109.92
		93.22	95.63	110.15	107.45	105.87	104.06
		99.3	98.93	116.3	111.95	102.85	102.34
		105.19	102.04	120.41	115.14	106.1	101.7
		Fig.S6A												Fig.S6C
		WT	KO-15#	RE-1	RE-2	RE-3								WT	SLFN12-KO	Res-WT	Res-I105V
	DMSO	99.6177	97.516	97.8442	96.1789	95.0725							DMSO	96.7471	95.3279	98.2229	96.4011
		100.7	98.9287	96.7983	102.207	103.399								103.482	101.796	102.823	105.391
		99.6823	103.555	105.357	101.614	101.528								98.3195	100.793	98.9214	97.7563
	nauclefine	28.2854	104.296	9.73153	18.3945	17.0783								101.451	102.083	100.033	100.452
		26.2183	105.78	9.55417	19.084	15.6673							Nauclefine	17.3265	101.712	19.3728	104.262
		27.7821	107.306	8.81557	18.5562	16.7512								18.1368	100.41	19.1832	102.736
														17.7927	102.403	20.6009	102.241
														18.4198	100.861	21.1189	108.333
		Fig.S7C
		Vec	PDE3A	PDE3A	PDE3A
		DMSO	DMSO	Cilostazol	Trequisin
		0.00893846	1.19103	0.0848466	0.0239486
		0.0112049	1.29049	0.0973535	0.0209276
		0.0129486	1.2705	0.102937	0.0189474
			Fig.S8B
			Vec	WT	H840A	Q975A	Q1001A	F1004A
		DMSO	100.507	102.554	100.895	97.4171	96.0316	100.289
			98.9335	97.3189	96.185	97.654	100.238	98.555
			100.56	100.127	102.92	104.929	103.731	101.156
		nauclefine	98.5245	18.8818	99.0828	104.552	101.656	106.965
			101.776	21.7226	99.3547	103.274	100.417	99.2816
			100.308	19.0309	100.959	99.9887	101.815	98.7163
			Fig.S9B		Fig.S9C							Fig.S9D
		mcherry	96.1825		0	12h	24h	36h	48h			0	0.008	0.04	0.2	1	5ug/ml (Dox)
			98.1753		96.7483	90.5618	76.2558	61.8119	42.2948			103.771	91.7634	71.305	66.0686	46.9516	44.2924
			101.662		95.3097	96.3313	74.4416	61.0486	42.6577			104.209	95.8683	71.9307	64.8529	43.2931	41.9292
			103.98		100.836	99.9637	73.1996	61.5779	40.342			97.89	89.2066	81.9722	66.9369	43.8809	42.7368
		mcherry-SLFN12	47.0882		107.106	95.5594	72.9271	63.4233	37.2524			94.1304	97.2273	76.8872	68.7682	47.1942	41.166
			45.9884
			49.5891
			50.9449
			Fig.S10B
		Days	vehicle				nauclefine
		3	21.13	19.53	17.41	20.47	17.54	20.43	18.4	19.9
		5	21.2	21.07	18.36	21.17	17.63	21	18.93	20.49
		7	21.45	21.39	18.56	20.35	17.96	19.92	18.52	19.36
		9	21.79	21.49	18.42	20.74	17.67	19.63	18.39	19.58
		11	23.12	22.29	19.23	22	18.8	21.39	19.14	20.89
		13	23.4	22.14	19.37	21.7	18.49	19.95	19.26	20.26
		15	23.45	22.22	19.61	21.97	18.16	20.53	19.62	19.85
		17	23.53	22.11	19.26	21.79	17.92	20.26	18.86	20.18
		19	24.44	23.69	20.21	22.68	18.47	20.71	19.72	20.38
		21	24.62	23.46	20.05	22.49	18.46	21	20.06	20.6
		23	24	22.77	20.14	22.11	18.53	20.95	19.91	20.35
		25	24.62	23.38	20.09	22.4	19.05	21.35	20.4	20.38
		Fig.S11A					Fig.S11B						Fig.S11C
		DMSO	Cilo	Treq			DMSO	Cilo	Treq				DMSO	Cilo	Treq
	DMSO	104.694	93.9731	97.8357		DMSO	93.2068	97.2248	96.5383			DMSO	96.0047	105.185	96.8223
		97.3039	106.856	101.899			97.2429	97.5102	101.677				98.5108	96.7356	106.359
		99.9951	99.587	102.718			102.224	104.161	101.664				103.851	100.965	102.344
		98.0072	99.5835	97.5477			107.327	101.104	100.121				101.633	97.1136	94.4748
	Nauclefine	55.3758	102.501	100.264		Nauclefine	50.6613	98.1228	103.373			Nauclefine	26.8402	83.7136	96.6161
		58.3947	93.7365	92.7789			52.4289	88.7346	99.5869				25.5333	98.3234	95.4928
		50.9635	106.595	102.239			55.3	98.4993	102.5				27.3072	102.622	91.9385
		54.6332	91.0084	94.0684			50.1043	100.324	97.851				23.2598	97.0999	103.794
		Fig.S11D				Fig.S11E					Fig.S11F
		shcon	shPDE3A			shcon	shPDE3A				shcon	shPDE3A
	DMSO	94.2369	98.5006		DMSO	100.427	102.941			DMSO	90.9763	89.4225
		101.102	100.426			100.141	97.4666				103.458	102.527
		104.535	101.591			102.769	97.6381				103.229	100.329
		100.127	99.4827			96.6621	101.954				102.336	107.722
	Nauclefine	58.7343	95.6674		Nauclefine	57.5234	102.505			Nauclefine	24.6266	90.301
		58.9115	97.6391			52.0672	88.778				21.9199	90.8645
		57.8472	102.834			53.1139	88.6926				21.4428	99.2219
		56.5857	92.9429			54.611	102.39				23.4103	95.1247
		Fig.S11H
	Days	Vehicle					Nauclefine
	2	34.4541	82.3286	58.5496	100.61	77.872	71.19	55.8265	85.0606	89.5683	27.7613
	4	90.9567	93.8988	72.778	260.654	186.336	170.234	85.6566	186.688	76.1788	60.9383
	6	96.0708	228.583	170.898	393.445	350.465	46.1806	80.8704	172.26	156.841	111.375
	8	218.919	409.834	234.968	509.311	543.836	95.3327	133.599	133.661	148.714	57.437
	10	248.14	372.615	234.403	586.558	654.846	79.7429	84.0275	95.0486	94.626	53.6561
	12	390.574	758.869	427.557	478.125	631.294	58.7875	62.1364	72.111	64.4	45.864
	14	570.123	652.205	436.173	801.799	940.877	42.5388	52.6625	67.0703	50.263	43.0355

## Sheet: source data 2
Fig.S6B Fig.S6D										Fig.S7C										Fig.S8A Fig.S8C											Fig.S9C Fig.S9D											Fig.S9E Fig.S9F
